# Supplementary material for: The Chromatin Architectural Protein CTCF Is Critical for Cell Survival upon Irradiation-Induced DNA Damage
Source: Int J Mol Sci. 2022 Mar 31;23(7):3896. doi: 10.3390/ijms23073896 (PMC8999573; doi:10.3390/ijms23073896)
Supplement: Supplementary file 1 [file ijms-23-03896-s001.zip]

Archive with 1 entries (1 files):
- IJMS_Mamberti_et_al_supplementary_clean_version.pdf
